# Supplementary material for: Suspected chlamydial foetal loss highlights the need for standardised on‐farm protocols
Source: Aust Vet J. 2022 Sep 7;100(12):600–4. doi: 10.1111/avj.13206 (PMC10087770; doi:10.1111/avj.13206)
Supplement: Supplementary file 1 — Appendix S1 Mare and foal C. psittaci detection by qPCR and isothermal assay for the four clinical cases of C. psittaci foal loss and 59 close contact mares and 33 foals. Associated metadata relating to mare's previous reproductive history, swab sample site, clinical signs, tetracycline administration (pos/neg), dates of all foalings and foal status (live/dead). [file AVJ-100-600-s001.xlsx]

## Sheet: Detection
Appendix S1A: mare and foal C. psitttaci detection and metadata
ID	Host	Mare or foal	Mare previous reproductve loss history	2021 clinical sign	swab sample	C. psittaci isothermal assay: LAMP	C. psittaci qPCR (Ct*)	Tetracycline administration	Date of foaling and foal status
C. psittaci FOAL LOSS CASES (n=4)
foal_A	Equine	foal	na	Abortion	pooled foetus and placenta	na	28.6	na	26.6.21 dead
foal_B	Equine	foal	na	Abortion	pooled foetus and placenta	na	32.5	na	18.07.21 dead
foal_C	Equine	foal	na	Abortion	pooled foetus and placenta	pos	27.19	na	17.08.21 dead
foal_D	Equine	foal	na	Abortion	pooled foetus and placenta	pos	pos	na	18.08.21 dead
Mare_C	Equine	MP mare	MP	Abortion	pooled nose and vagina	neg	na	na	na
Mare_D	Equine	MP mare	MP	Abortion	pooled nose and vagina	pos	na	na	na
Close contact mare groups for Mare_A, B, C and D (n=59) and foals for close contacts of Mare_A and Mare_B (n=43)
AB1	Equine	MP mare	chlamydia	nil	pooled nose and vagina	neg (USC lab)	neg	yes	18.09.21
AB1'21	Equine	foal	na	nil	pooled placenta and nose	neg (USC lab)	neg	no	live
AB2	Equine	MP mare	no	nil	pooled nose and vagina	neg (USC lab)	neg	yes	01.09.21
AB2'21	Equine	foal	na	nil	pooled placenta and nose	neg (USC lab)	neg	no	live
AB3	Equine	MP mare	slipped	nil	pooled nose and vagina	neg (USC lab)	neg	yes	30.08.21
AB3'21	Equine	foal	na	nil	pooled placenta and nose	neg (USC lab)	neg	no	live
AB4	Equine	Maiden mare	no	nil	pooled nose and vagina	neg (USC lab)	neg	yes	12.08.21
AB4'21	Equine	foal	na	nil	nose	neg (USC lab)	neg	no	live
AB5	Equine	Maiden mare	no	nil	pooled nose and vagina	neg (USC lab)	neg	yes	23.08.21
AB5'21	Equine	foal	na	nil	pooled placenta and nose	neg (USC lab)	neg	no	live
AB6	Equine	MP mare	no	nil	pooled nose and vagina	neg (USC lab)	neg	yes	12.08.21
AB6'21	Equine	foal	na	nil	nose	neg (USC lab)	neg	no	live
AB7	Equine	MP mare	no	nil	na	na	na	na	dead	uterine artery rupture prefoaling
AB7'21	Equine	foal	na	nil	na	na	na	no	dead
AB8	Equine	MP mare	no	nil	pooled nose and vagina	neg (USC lab)	neg	yes	23.08.21
AB8'21	Equine	foal	na	nil	pooled placenta and nose	neg (USC lab)	neg	no	live
AB9	Equine	Maiden mare	no	nil	pooled nose and vagina	neg (USC lab)	neg	yes	14.08.21
AB9'21	Equine	foal	na	nil	pooled placenta and nose	neg (USC lab)	neg	no	live
AB10	Equine	Maiden mare	no	nil	pooled nose and vagina	neg (USC lab)	neg	yes	03.09.21
AB10'21	Equine	foal	na	nil	pooled placenta and nose	neg (USC lab)	neg	no	live
AB11	Equine	MP mare	no	nil	pooled nose and vagina	neg (USC lab)	neg	yes	07.09.21
AB11'21	Equine	foal	na	nil	pooled placenta and nose	neg (USC lab)	neg	no	live
AB12	Equine	MP mare	no	nil	pooled nose and vagina	neg (USC lab)	neg	yes	20.08.21
AB12'21	Equine	foal	na	nil	pooled placenta and nose	neg (USC lab)	neg	no	live
AB13	Equine	MP mare	no	nil	pooled nose and vagina	neg (USC lab)	neg	yes	30.08.21
AB13'21	Equine	foal	na	nil	pooled placenta and nose	neg (USC lab)	neg	no	live
AB14	Equine	Maiden mare	no	nil	pooled nose and vagina	neg (USC lab)	neg	yes	21.08.21
AB14'21	Equine	foal	na	nil	pooled placenta and nose	neg (USC lab)	neg	no	live
AB15	Equine	MP mare	no	nil	pooled nose and vagina	neg (USC lab)	neg	yes	13.08.21
AB15'21	Equine	foal	na	nil	nose	neg (USC lab)	neg	no	live
AB16	Equine	Maiden mare	no	nil	pooled nose and vagina	neg (USC lab)	neg	yes	14.08.21
AB16'21	Equine	foal	na	nil	pooled placenta and nose	neg (USC lab)	neg	no	live
AB17	Equine	MP mare	mo	nil	pooled nose and vagina	neg (USC lab)	neg	yes	10.08.21
AB17'21	Equine	foal	na	nil	pooled placenta and nose	neg (USC lab)	neg	no	live
AB18	Equine	MP mare	no	nil	pooled nose and vagina	neg (USC lab)	neg	yes	09.08.21
AB18'21	Equine	foal	na	nil	pooled placenta and nose	neg (USC lab)	neg	no	live
AB19	Equine	MP mare	unkmown	nil	pooled nose and vagina	neg (USC lab)	neg	yes	04.09.21
AB19'21	Equine	foal	na	nil	pooled placenta and nose	neg (USC lab)	neg	no	live
AB20	Equine	MP mare	no	nil	pooled nose and vagina	neg (USC lab)	neg	yes	09.09.21
AB20'21	Equine	foal	na	nil	pooled placenta and nose	neg (USC lab)	neg	no	live
AB21	Equine	MP mare	no	nil	pooled nose and vagina	neg (USC lab)	neg	yes	16.08.21
AB21'21	Equine	foal	na	nil	pooled placenta and nose	neg (USC lab)	neg	no	live
AB22	Equine	Maiden mare	slipped	nil	pooled nose and vagina	neg (USC lab)	neg	yes	02.08.21
AB22'21	Equine	foal	na	nil	pooled placenta and nose	neg (USC lab)	neg	no	live
AB23	Equine	MP mare	no	nil	pooled nose and vagina	neg (USC lab)	neg	yes	24.08.21
AB23'21	Equine	foal	na	nil	pooled placenta and nose	neg (USC lab)	neg	no	live
AB24	Equine	MP mare	no	nil	pooled nose and vagina	neg (USC lab)	neg	yes	22.10.21
AB24'21	Equine	foal	na	nil	no swabs taken	na	na	no	live
AB25	Equine	MP mare	no	nil	pooled nose and vagina	neg (USC lab)	neg	yes	11.09.21
AB25'21	Equine	foal	na	nil	placenta	neg (USC lab)	neg	no	live
AB26	Equine	MP mare	no	nil	pooled nose and vagina	neg (USC lab)	neg	yes	01.10.21
AB26'21	Equine	foal	na	nil	no swabs taken	na	na	no	live
AB27	Equine	MP mare	no	nil	pooled nose and vagina	neg (USC lab)	neg	yes	19.09.21
AB27'21	Equine	foal	na	nil	pooled placenta and nose	neg (USC lab)	neg	no	live
AB28	Equine	MP mare	no	nil	pooled nose and vagina	neg (USC lab)	neg	yes	05.10.21
AB28'21	Equine	foal	na	nil	no swabs taken	na	na	no	live
AB29	Equine	MP mare	no	nil	pooled nose and vagina	neg (USC lab)	neg	yes	18.09.21
AB29'21	Equine	foal	na	nil	pooled placenta and nose	neg (USC lab)	neg	no	live
AB30	Equine	MP mare	no	nil	pooled nose and vagina	neg (USC lab)	neg	yes	11.09.21
AB30'21	Equine	foal	na	nil	pooled placenta and nose	neg (USC lab)	neg	no	live
AB31	Equine	MP mare	no	nil	pooled nose and vagina	neg (USC lab)	neg	yes	01.10.21
AB31'21	Equine	foal	na	nil	no swabs taken	na	na	no	live
AB32	Equine	MP mare	no	nil	pooled nose and vagina	neg (USC lab)	neg	yes	28.08.21
AB32'21	Equine	foal	na	nil	pooled placenta and nose	neg (USC lab)	neg	no	live
AB33	Equine	MP mare	no	nil	pooled nose and vagina	neg (USC lab)	neg	yes	13.10.21
AB33'21	Equine	foal	na	nil	no swabs taken	na	na	no	live
AB34	Equine	MP mare	yes	nil	pooled nasal and vaginal	neg (USC lab)	neg	yes	30.10.21
AB34'21	Equine	foal	na	nil	no swabs taken	neg (USC lab)	na	no	live
AB35	Equine	MP mare	no	nil	pooled nose and vagina	neg (USC lab)	neg	yes	18.10.21
AB35'21	Equine	foal	na	nil	no swabs taken	na	na	no	live
AB36	Equine	MP mare	unknown	nil	pooled nose and vagina	neg (USC lab)	neg	yes	21.09.21
AB36'21	Equine	foal	na	nil	pooled placenta and nose	neg (USC lab)	neg	no	live
AB37	Equine	MP mare	no	nil	pooled nose and vagina	neg (USC lab)	neg	yes	25.08.21
AB37'21	Equine	foal	na	nil	nose	neg (USC lab)	neg	no	live
AB38	Equine	MP mare	no	nil	pooled nose and vagina	neg (USC lab)	neg	yes	21.09.21
AB38'21	Equine	foal	na	nil	pooled placenta and nose	neg (USC lab)	neg	no	live
AB39	Equine	MP mare	unknown	nil	pooled nose and vagina	neg (USC lab)	neg	yes	30.08.21
AB39'21	Equine	foal	na	nil	pooled placenta and nose	neg (USC lab)	neg	no	live
AB40	Equine	MP mare	unknown	nil	pooled nose and vagina	neg (USC lab)	neg	yes	17.09.21
AB40'21	Equine	foal	na	nil	pooled placenta and nose	neg (USC lab)	neg	no	live
AB41	Equine	Maiden mare	no	nil	pooled nose and vagina	neg (USC lab)	neg	yes	12.09.21
AB42'21	Equine	foal	na	nil	placenta	neg (USC lab)	neg	no	live
AB42	Equine	Maiden mare	no	nil	pooled nose and vagina	neg (USC lab)	neg	yes	22.08.21
AB42'21	Equine	foal	na	nil	pooled placenta and nose	neg (USC lab)	neg	no	live
AB43	Equine	Maiden mare	no	nil	pooled nose and vagina	neg (USC lab)	neg	yes	16.09.21
AB43'21	Equine	foal	na	nil	pooled placenta and nose	neg (USC lab)	neg	no	live
C1	Equine	MP mare	NO	nil	pooled nose and vagina	neg (stud farm)	na	no	21.09.21	live
C2	Equine	MP mare	NO	nil	pooled nose and vagina	neg (stud farm)	na	no	24.09.21	live
C3	Equine	Maiden mare	NO	nil	pooled nose and vagina	neg (stud farm)	na	no	23.09.21	live
C4	Equine	MP mare	NO	nil	pooled nose and vagina	neg (stud farm)	na	no	23.09.21	live
C5	Equine	MP mare	NO	nil	pooled nose and vagina	neg (stud farm)	na	no	5.10.21	live
C6	Equine	MP mare	NO	nil	pooled nose and vagina	neg (stud farm)	na	no	22.09.21	live
D1	Equine	MP mare	YES	nil	pooled nose and vagina	neg (stud farm)	na	yes	27.09.21	live
D2	Equine	MP mare	unknown	nil	pooled nose and vagina	neg (stud farm)	na	yes	11.09.21	live
D3	Equine	MP mare	NO	nil	pooled nose and vagina	neg (stud farm)	na	yes	31.08.21	live
D4	Equine	MP mare	NO	nil	pooled nose and vagina	neg (stud farm)	na	yes	15.09.21	live
D5	Equine	Maiden mare	NO	nil	pooled nose and vagina	neg (stud farm)	na	yes	3.10.21	live
D6	Equine	Maiden mare	NO	nil	pooled nose and vagina	neg (stud farm)	na	yes	18.09.21	live
D7	Equine	MP mare	YES	nil	pooled nose and vagina	neg (stud farm)	na	yes	11.09.21	live
D8	Equine	MP mare	NO	nil	pooled nose and vagina	neg (stud farm)	na	yes	11.09.21	live
D9	Equine	MP mare	NO	nil	pooled nose and vagina	neg (stud farm)	na	yes	30.09.21	live
D10	Equine	MP mare	NO	nil	pooled nose and vagina	neg (stud farm)	na	yes	14.09.21	live
*: Ct values determined in USC

## Sheet: strain characterisation
Appendix S1B: ompA and MLST strain characterisation
ID	ompA(full length)	gatA	oppA	hflX	gidA	enoA	hemN	fumC	ST
FoalA	A	10	13	11	13	13	9	10	24
FoalB	A	10	13	11	13	13	9	10	24
FoalC	A	10	13	11	13	13	9	10	24
